# Supplementary material for: Online soft measurement method for chemical oxygen demand based on CNN-BiLSTM-Attention algorithm
Source: PLoS One. 2024 Jun 28;19(6):e0305216. doi: 10.1371/journal.pone.0305216 (PMC11213336; doi:10.1371/journal.pone.0305216)
Supplement: S1 Table — (XLSX) [file pone.0305216.s001.xlsx]

## Sheet: page_1
COD	pH	DO	MLSS	T	EC	ORP	HRT
38.07	7.12	7.78	3.36	18.73	1123.68	363	6
42.88	6.71	7.66	3.44	18.5	766.97	411	8
65.77	7.77	8.61	2.32	18.73	942.44	312	5
38.11	7.14	8.05	3.78	19.13	1213.93	303	6
38.97	7.31	7.28	3.4	19.93	1123.68	299	8
38.07	7.12	7.78	3.36	18.73	766.97	305	10
49.3	7.22	7.53	3.5	17.4	1217.83	339	7
42.6	6.95	7.78	4.3	17.8	1697.88	393	8
41.4	6.87	8.15	3.3	18	786.75	420	6
36.8	6.64	7.62	3.2	18.7	1800.62	360	8
46.8	6.2	7.52	3.8	20	1202.57	435	9
59.2	7.12	7.29	4.2	20.1	799.14	389	10
39.2	7.22	7.02	4.53	20.7	1142.68	383	9
38.7	7.34	7.14	4.21	19.8	1865.68	286	9
53.3	7.53	6.89	4.21	19.8	755.73	354	8
43.2	6.82	8.16	4.32	18.7	1230.53	391	9
39.6	6.85	7.76	4.44	16.4	966.89	345	7
37.5	5.82	8.63	4.78	15	1034.66	307	8
49.9	7.32	7.01	4.44	18.9	960.92	293	8
52.2	7.42	7.5	5	16.9	1906.14	289	10
52.2	6.33	8.43	4.67	14.8	880.84	329	7
28.3	6.24	8.44	4.44	16.3	1336.13	327	7
43.5	6.19	8.11	4.24	17.5	967.72	293	7
39.5	6.63	9.78	4.13	17.5	954.68	286	7
39.5	6.63	9.78	3.8	17.5	1228.56	388	7
38.6	6.13	9.14	2.63	16.8	1209.51	321	7
29.1	6.97	8.06	3.16	18	1039.11	424	7
85.3	7.09	7.69	3.68	17.2	965.96	299	10
47.9	7.43	9.89	3.68	14.3	1121.51	369	9
47.9	7.34	9.84	3.47	14.9	949.14	352	10
54.5	7.3	8.93	3.16	17.5	809.25	390	9
27.2	6.64	9.45	3.37	17	928.66	403	8
245	5.77	8.71	3.8	19.4	954.64	352	6
174.4	7.42	7.69	3.8	19.5	1122.52	359	8
150	7.75	8.93	3.7	19.8	1362.36	426	7
110.1	7.84	8.26	3.8	19.2	770	437	9
82.4	7.77	8.29	3.8	20.3	1136.76	321	7
75.4	7.8	7.87	4.22	19.8	762.12	340	10
41.4	7.18	8.85	4.33	19.9	756.66	356	9
36.5	7.01	8.84	4.67	20.7	1914.64	334	8
106.4	7.19	6.16	4.56	21.9	951.99	365	6
32.3	7.48	8.08	4.67	22.5	1657.54	443	8
46.14	7.32	8.07	4.44	19.86	964.23	385	9
80	6.51	7.41	4.22	22.9	1293.41	345	9
91.5	6.26	6.97	3.89	24.2	952.22	412	8
47.1	6.81	7.96	3.89	22.3	843.57	359	9
254	6.75	7.81	3.44	21.8	1121.22	375	8
38.5	7.29	7.89	3.41	22.2	1128.92	410	9
45.97	8.07	6.51	3.41	17.45	1079.16	291	9
52.16	7.42	7.5	3.65	16.92	1138.47	389	7
95.4	7.02	8.22	3.41	22	791.68	413	8
84.8	7.3	7.92	3.53	21.5	952.91	356	6
131.7	7.52	8.1	3.18	22.7	895.38	342	6
44.48	7.34	7.38	3.65	19.76	958.21	301	7
68.99	7.15	7.2	4	17.75	751.37	406	8
48.33	7.47	6.98	3.75	19.8	960.61	307	10
101.74	6.9	6.41	3.875	22.62	1008.95	287	9
84.8	6.43	8.68	3.125	24.3	958.27	383	10
31	6.77	7.03	5	26.8	804.62	366	9
36.3	5.9	8.42	4.5	26.3	770	432	7
21.3	5.03	8.54	4.375	25.9	793.79	323	7
43.8	5.47	8.1	4.375	27.1	1134.79	415	8
14.1	5.49	8	4.53	28	1197.94	328	9
36.1	5.13	7.95	4.67	27.6	774.23	383	9
33.2	5.43	8.98	4.4	26.2	882.2	396	10
34.5	5.42	7.77	4.27	27.6	855.42	426	9
40.6	7.31	8.26	4	27.9	1222.58	291	10
46.8	6.56	6.35	3.87	28.3	1127.87	332	8
38.5	6.41	5.69	3.73	28.8	786.12	285	9
37.6	6.48	6.03	3.33	29.9	1186.97	326	10
48.03	7.22	7.62	4.7	27.29	1213.48	363	9
97.75	7.06	7.78	3.66	21.98	864.72	320	8
20.65	5.61	8.12	4.52	27.5	1139.19	340	8
27.33	6.9	8.28	3.71	19.87	1977.49	369	9
44.92	7.27	7.37	3.79	18.39	1120.47	373	9.07
93.66	6.32	7.04	3.88	24.04	735.03	392	9.89
46.52	7.17	8.89	3.83	18.92	798	348	10.33
39.89	6.85	7.79	4.43	16.58	1995.11	408	7.16
38.73	6.2	9.08	2.72	17.5	1216.9	363	8.13
46.8	7.28	6.02	3.5	18.85	893.67	448	8.89
49.75	6.99	8.31	3.63	20.58	1211.12	418	9
17.35	5.48	8.17	4.51	27.69	1930.58	430	9.17
81.36	7.77	8.23	3.86	20.23	739.63	384	7
31.07	6.84	8.13	3.82	20.6	1983.52	288	7
148.74	7.72	8.89	3.7	19.89	1137.03	345	7.06
43.52	4.38	6.29	3.9	14.13	869.95	430	7
48.7	6.83	7.87	3.92	17.33	770	348	8.47
63.35	7.05	7.46	3.88	19.32	881.79	323	8.61
223.12	5.84	8.46	3.81	20.08	1217.06	310	6.57
39.83	7.07	7.18	4.49	20.23	1120	297	9
142.23	7.63	7.98	3.8	19.35	1122.66	447	8.5
47.83	7.52	7.32	3.68	17.2	785.8	396	9.79
152.84	7.39	8.05	3.22	22.54	1237.46	292	6.69
94.7	7.25	7.11	4	21.68	883.83	449	7.83
52.17	7.06	7.81	3.99	16.21	737.21	389	8.34
40.67	6.97	9.21	4.25	18.97	2055.3	285	7
32.93	5.68	8.13	4.08	25.33	1122.86	289	7
55.98	7.24	7.27	3.56	18.88	785.11	345	6.9
28.91	6.8	8.15	3.46	17.6	949.82	388	8
36.54	5.75	7.82	4.3	26.24	758.15	329	7
42.55	7.22	7.03	4.22	18.91	764.62	436	8
85.09	6.82	8.1	3.45	20.15	772.6	296	7
46.86	7.99	7.64	3.53	10.61	864.97	385	9
43.51	6.2	8.1	4.24	17.52	1264.88	409	7
44.39	6.84	8.1	4.31	18.8	879.08	295	9.15
49.09	7.21	7.54	3.53	17.41	969.57	421	7.03
43.89	6.65	7.82	4	18.41	1997.08	364	7
94.91	7.14	6.99	4.08	19.34	1124.27	443	7
68.56	7.32	6.88	4.02	18.36	1142.53	397	8.9
94.44	7.82	8.08	3.99	19.47	1120	353	9.45
42.69	5.42	9.79	4.42	27.17	1926.57	297	8.14
45.76	7.35	9.84	3.65	14.58	1209.9	354	8.9
14.42	5.47	8.02	4.52	27.91	878.39	353	8.91
46.15	7.36	9.64	3.6	15.75	749.31	292	9.78
47.75	7.33	7.16	4.13	19.24	1917.78	302	7.6
46.93	7.34	9.63	3.54	16.62	869.45	335	10
31.94	6.62	7.28	4.91	26.71	1734.27	297	8.64
29.91	7.24	8.17	3.62	18.98	770.74	442	8
15.73	5.65	8.01	4.38	26.92	904.33	297	9.33
37.11	6.63	9.72	3.72	17.4	757.76	409	8.81
35.08	7.43	7.88	3.56	18.68	965.29	431	10.08
44.64	7.24	7.6	3.31	19.54	966.93	383	6.23
61.48	7.18	7.33	3.81	17.62	1076.09	371	7.62
92.25	6.41	7.21	3.8	23.78	963.55	379	9.61
34.74	7.46	8.36	4.48	21.31	1133.63	389	8.31
38.54	6.29	7.12	3.27	23.83	1938.74	293	8.59
37.5	6.61	7.61	3.24	18.79	738.8	356	8.07
38.73	6.64	9.53	4.21	18.35	776.07	416	8.09
37.91	6.16	8.24	4.72	16.37	878.34	352	9.2
32.21	6.97	8	3.42	17.95	1134.12	411	7
95.79	7.04	6.94	3.75	22.23	740.33	370	7.95
36.99	6.65	7.64	3.2	18.67	1150.72	334	7.92
24.09	5.67	8.19	4.52	27.24	761.22	345	8.1
188.32	7.38	8.52	3.6	20.54	1141.83	403	8.11
42.44	6.69	9.55	3.95	18.72	889.71	429	9.37
28.7	6.8	8.33	4.02	17.06	1123.78	300	9
31.79	6.47	7.2	4.84	26.98	753.2	330	9.67
34.46	5.42	7.81	4.27	27.56	806.6	314	8
41.56	6.86	7.59	3.31	18.2	1028.41	442	7.62
75.46	6.98	7.9	3.46	21.39	1025.37	288	9.28
42.37	5.81	9.77	4.11	25.8	1141.86	328	7.5
31.77	6.3	7.71	4.79	26.59	1120	380	9.35
44.22	6.63	8.42	3.93	22.57	1120.67	383	7.38
34.76	7.43	8.13	4.47	24.1	1933.03	335	8.59
22.86	6.35	8.04	3.73	22.16	865.02	426	7
30.65	6.32	8.72	4.31	16.55	1137.18	418	7
42.82	6.45	8.13	4.2	16.08	917.01	401	7.55
50.71	7.35	7.22	4.24	19.52	1024.58	354	8.26
46.64	6.72	8.14	3.98	22.52	781.92	408	9.25
81.72	6.48	7.87	3.83	23.4	1923.7	441	7
37.8	6.8	7.62	4.32	22.23	1022.33	341	10.13
40.13	6.53	8.31	3.78	17.02	775.49	369	6.65
16.06	5.36	8.15	4.49	22.43	1137.32	437	8.46
50.01	7.49	6.95	3.91	19.8	753.82	350	9.33
32.93	6.97	8.69	3.72	20.33	1880.77	394	7
87.38	7.1	7.54	3.77	17.66	999.41	286	7
42.9	7.08	7.47	4.18	17.68	838.23	376	8.13
63.82	7.58	8.23	2.86	19.13	847.82	368	7.96
216.95	6.43	8.3	3.8	19.44	1009.76	302	6.79
37.43	5.82	8.62	4.76	15.65	1242.39	286	7.94
45.4	6.73	7.51	3.86	23.59	1120	439	9
46.51	7.33	7.24	3.95	19.44	884.89	354	7.37
50.03	7.28	7.41	3.63	17.84	785.63	381	7.18
88.68	7.28	7.6	3.71	21.57	1209.28	416	6.72
45.27	7.22	7.8	4.36	20.88	1140.82	316	9
115.37	7.14	8.3	3.16	23.26	744.66	410	7.39
40.88	7.12	7.5	4.26	18.68	1130.99	435	9.77
35.91	7.21	7.49	2.96	22.41	849.76	319	6.47
46.54	6.85	7.02	4.09	25.03	1720.57	355	10.23
173.26	6.51	7.39	4.19	20.69	1131.5	424	8.07
46.23	7.4	7.2	3.7	19.78	884.54	315	8.37
190.08	7.05	7.92	3.8	19.48	883.65	420	7.56
61.76	7.13	7.27	4.15	19.49	1055.95	393	10.22
53.23	7.52	6.93	4.26	19.61	985.41	309	8.13
33.73	7.39	8.09	2.89	18.99	1133.43	429	6.69
34.17	5.79	8.66	4.06	25.18	1030.41	351	9.68
41.57	6.53	8.62	3.37	23.62	752.47	370	8
46.19	6.71	7.95	3.92	22.68	1233.32	378	9.22
65.52	7.3	8.56	3.29	18.96	900.81	404	7.91
86.71	6.54	8.6	3.18	23.89	766.26	336	9.64
37.22	6.45	7.93	4.39	23.82	1025.02	314	8.91
45	7.27	7.37	3.79	18.37	960.03	440	9.03
38.19	6	8.55	4.52	15.53	1103.54	408	7.65
19.76	6.24	8.07	4.14	24.25	919.1	288	10.12
31.25	6.55	8.07	4.37	17.29	1142.55	318	8
43.51	7.01	7.25	4.2	22.94	782.52	385	9
134.33	6.86	7.34	3.84	21.77	823.69	402	8.97
38.39	5.86	8.52	4.69	15.48	1121.98	326	8.1
40.47	6.48	8.14	4.5	16.63	952.86	414	8
50.48	7.44	7.27	4.45	18.19	1229.9	342	10
159.1	7.46	7.84	3.58	20.65	1822.08	413	7.28
39.36	7.1	8.61	4.6	20.45	1901.31	293	7
22.74	5.42	8.76	4.13	23.73	966.88	404	7.24
139.12	6.93	7.38	3.84	21.5	995.5	424	8.85
201.35	6.79	8.08	3.8	19.46	1026.02	316	7.24
37.32	6.48	7.58	4.62	22.1	1132.99	365	7.99
52.2	6.39	8.38	4.69	14.91	775.93	391	7
59.02	7.11	7.28	4.2	20.22	1164.22	398	7
35.01	6.84	7.57	4.5	19.01	1025.38	350	9
76.69	6.54	7.47	4.19	22.84	761.23	426	7
50.74	7.33	7.3	3.75	18.26	884.69	396	7.36
103.94	7.15	6.62	4.3	21.92	1125.28	309	9.55
38.88	7.64	7.13	2.34	19.85	1134.3	330	7.76
76.41	7.75	7.88	4.15	19.98	958.04	372	9.57
29.12	7.07	8.09	3.23	18	952.69	338	8
107.52	7.02	6.74	3.74	22.64	910.22	396	8.42
46.19	7.29	8.06	4.41	20	1837.93	342	9
233.27	6.04	8.54	3.8	19.42	1551.15	386	6.33
51.86	7.23	7.48	3.5	17.42	1043.39	334	7.18
39.87	7.24	7.02	4.47	20.63	1128.38	380	9
33.03	6.8	7.98	4.54	24.18	886.1	303	9.32
22.77	6.25	8.96	3.76	20.72	783.79	406	8.34
99.82	6.94	6.96	3.73	22.43	759.24	327	8.7
47.41	7.07	7.61	3.88	21.28	961.36	374	9.6
43.02	7.32	7	4.2	20.32	1061.98	419	8
35.39	7.38	8.34	4.55	21.62	1129.96	292	9.7
44.12	6.75	7.7	4.21	21.14	887.43	314	9.51
55.52	7.07	7.47	4.01	19.67	948.9	298	9.97
46.6	6.78	6.86	4.04	25.81	735.69	321	10.41
71.52	7.18	8.63	3.26	19.37	950.89	321	8.58
35.81	6.05	7.23	3.77	28.39	828.69	411	10
50.79	7.32	8.44	3.33	16.04	1124.57	418	9.56
30.42	7.49	8.18	3.36	18.27	1023.32	437	7
40.54	6.83	8.05	3.28	18.13	1123.03	409	6.37
44.97	7.33	7.34	3.38	19.78	889.44	381	6.4
34.51	7.46	8.33	4.5	21.42	1497.11	311	8.28
47.39	6.96	8.08	4.16	16.86	1122.37	437	9.29
37.36	7.07	8.72	4.53	22.21	774.22	302	8
49	7.27	7.13	4.32	18.81	1003.3	364	7.79
31.36	6.37	8.62	3.99	22.43	747.63	384	7
45.96	6.73	8.01	4.43	16.75	898.18	307	9.05
17.85	5.82	8.41	4.2	24.85	1226.43	405	8.71
139.74	6.6	7.02	3.86	21.77	1028.82	332	8.2
33.72	7.56	7.68	2.96	18.86	821.63	335	10.19
156.51	7.66	8.6	3.73	19.72	820.15	346	7.27
46.85	7.1	7.57	3.53	18.68	1130.8	425	7.12
32.19	6.05	8.08	4.68	26.48	853.51	397	9.54
47.01	7.34	8.66	3.46	15.59	963.4	373	9.91
40.84	6.34	8.87	3.02	16.82	740.23	390	8.33
40.4	6.53	8.41	4.15	17.5	950.81	355	7.78
29.8	6.4	8.25	4.41	16.8	750.82	427	8
44.01	6.99	7.94	3.37	17.8	798.93	338	6.33
46.68	6.71	7.83	4.61	17.3	1127.61	343	8
94.28	6.69	7.41	3.54	23.36	1030.17	338	9.44
43.9	6.44	7.94	4.01	18.01	1210	337	6.78
200.04	6.91	7.21	3.85	21.84	786.48	322	10
43.04	6.27	8.07	4.26	17.37	776.66	290	7
42.56	6.95	8.99	4.1	18.59	866.65	389	9
44.26	6.04	7.25	4.02	24.87	780.52	405	7.39
83.55	6.9	7.6	3.86	19.08	775.53	378	7
42.82	7.14	8.16	3.96	25.99	1135.19	326	9.66
85.57	6.38	7.07	3.84	23.98	822.26	346	9.89
86.83	6.49	8.41	3.21	24.1	931.75	420	9.88
66.49	7.3	8.53	3.31	19.08	888.39	410	7.81
35.47	7.12	7.78	3.36	18.73	860.17	374	9.93
38.09	6.71	7.66	3.44	18.5	1047.21	341	8
65.7	7.77	8.61	2.32	18.73	1177.69	388	6.73
43.09	7.14	8.05	3.78	19.13	939.05	441	7.28
58	7.6	8.03	2.99	17.55	895.71	329	6.6
44.4	7.31	7.28	3.4	19.93	1226.07	291	7.03
32.7	6.11	7.39	4.64	27.19	1924.21	375	10.46
37.05	6.65	7.63	3.25	18.66	759.09	292	8
118.67	7.06	6.39	4.49	21.68	760.28	419	9.65
123.28	7.35	7.63	3.38	22.68	784.18	339	6.84
33.53	7.34	8.3	4.67	21.97	1030.7	410	9.17
46.56	7.11	7.63	3.83	17.56	774.79	366	7.41
63.92	7.47	6.84	4.01	19.21	1895	351	8.56
88.48	6.33	7.09	3.98	23.86	1141.86	321	10.26
42.97	7.02	7.53	3.95	28.05	959.07	320	10.38
46.25	6.71	8.03	4.44	16.66	925.39	298	9.14
28.58	5.25	7.97	4.62	27.74	1133.06	285	9
65.9	7.16	7.17	4.05	19.6	756.59	358	7
33.83	5.55	9.06	4.37	25.33	955.29	427	9.8
37.98	5.8	8.8	4.47	26.48	823.57	450	7.22
58.4	7.15	7.31	4.29	19.74	770.71	304	7
51.37	7.41	6.96	4.34	19.29	1212.06	433	8
38.84	6.48	7.07	3.75	24.98	767.51	427	9
68.24	7.21	8.69	3.24	19.01	881.34	386	8.66
37.56	6.44	6.08	3.37	29.84	900.94	327	9.97
143.14	7.49	7.99	3.35	21.84	1120	315	6.54
31.5	7.52	7.93	3.22	18.44	1219.05	402	7
41.43	6.87	8.15	3.3	18.01	763.06	307	6.02
57.38	6.91	7.59	4.32	18.72	1241.38	289	7
34.69	7.46	8.35	4.49	21.34	1332.97	363	8.31
28.4	6.38	8.41	4.33	16.49	957.86	331	8
36.8	5.7	7.74	4.13	25.85	949.95	445	8.77
46.74	7.26	9.71	3.73	15.45	768.54	417	9.26
75.81	6.56	7.24	3.75	23.61	846.94	322	9.7
39.15	7.09	7.45	4.33	18.09	948.09	351	9.48
67.97	7.49	7.96	3.07	18.1	1705.02	366	7.07
42.83	6.93	7.04	4.13	23.73	770	369	9
49.84	7.26	8.9	3.58	18.35	1231.43	399	10.42
43.65	5.49	7	4.35	27.17	1030.01	333	8.05
36.17	5.19	7.93	4.61	27.42	762.8	447	8.98
103.72	7.02	6.3	4.17	22.31	1372.12	429	9.42
36.59	7.57	7.73	2.63	19.51	997.61	323	6.04
63.31	7.13	7.25	4.12	19.11	779.4	395	9.74
36.71	7.15	7.72	3.4	18.87	770	404	9.53
42.47	6.69	7.55	3.95	18.7	861.01	302	9.37
44.05	6.27	8.07	4.29	17.46	1116.84	287	7.19
45.54	6.47	7.86	4.23	17.98	1124.53	353	7.21
105.84	7.17	6.23	4.52	21.96	890.03	291	10
47.86	7.22	7.23	4.4	18.59	873.81	421	8
37.61	5.85	8.62	4.74	15.08	775.19	391	7.94
41.5	7.4	7.61	3.05	19.61	1120	364	5.62
37.8	6.2	8.26	4.64	16.2	744.43	346	9
53.45	7.37	7.46	4.86	17.47	776.78	382	10.18
44.57	6.51	7.42	3.91	19.94	952.23	286	9.83
85.94	7.09	7.64	3.71	17.34	949.01	344	7
62.46	7.25	8.61	3.29	17.42	1141.05	416	9.52
39.03	7.21	7.62	3.48	19.14	784.14	343	8.77
35.55	5.68	8.19	4.17	25.47	1547.31	411	7
38.55	6.26	7.52	3.15	22.44	1220.3	425	8.47
106.32	7.63	8.25	3.7	19.92	947.98	446	8.74
29.28	6.29	7.1	3.67	19.47	1913.2	308	8.23
36.58	6.03	8.29	4.5	25.77	832.01	390	7.57
41.99	5.72	7.86	4.27	25.97	879.61	346	8.5
87.1	7.34	6.74	3.58	17.93	953.57	399	9.78
36.85	6.69	6.33	3.98	27.12	1171.1	304	8.73
80.28	6.48	7.16	3.79	23.78	1437.77	357	9.79
45.61	6.8	8.29	3.16	16.86	1210.73	295	7.48
41.8	7.19	8.78	4.34	19.9	798.2	323	9
130.52	6.87	6.67	3.79	22.46	1203.46	431	9.19
34.51	5.67	8.01	4.4	25.39	988.37	415	9.69
43.34	7.04	7.82	3.43	18.51	835.92	314	7.12
51.32	6.6	8.16	4.32	15.59	1226.27	317	9.79
81.41	7.41	8.09	3.24	20.93	1032.8	395	6
121.63	7.03	7.98	3.79	21.93	879.2	424	8.46
43.08	6.82	8.15	4.3	18.7	910.73	345	8.98
47.07	6.98	7.38	4.52	18.01	773.69	294	8
31.82	6.57	8.2	3.67	21.14	1143.54	417	10.11
45.99	7.51	8.65	3.51	18.7	1722.83	296	9
42.5	5.78	8.8	4.14	25.92	847.94	435	7.55
109.31	7.84	8.26	3.8	19.23	840.42	395	9.06
38.73	7.32	7.16	4.22	19.67	1051.46	430	8
50.24	7.29	7.38	3.67	17.96	910.36	446	7.23
41.78	6.96	7.62	4.4	16.94	1126.52	399	7.16
56.7	6.55	8.1	4.49	15.59	783.48	296	10.2
40.16	7.14	8.85	4.42	20.1	1929.89	411	9
49.93	7.45	7.2	3.71	18.59	1211.67	422	8.74
45.61	7.4	6.99	3.98	20.07	1140.06	435	7
45.14	7.12	7.62	3.33	20.58	781.32	428	6.21
64.37	7.41	6.88	3.66	19.01	1024.98	376	10
43.24	7	8.15	3.52	21.35	849.01	362	9.45
82.56	7.73	8.26	3.79	20.12	896.22	424	7
47.96	7.46	7.02	3.74	19.8	899.52	315	9.71
40.57	6.65	8.25	3.61	17.36	969.98	377	6.42
59.44	7.16	7.4	3.56	22.34	904.63	333	9
33.37	6.22	8.33	4.37	16.7	767.73	347	10.33
46.82	6.58	6.47	3.87	27.84	770	422	7
40.81	6.75	9.8	3.78	17	1034.27	414	9
47.3	7.2	7.22	3.85	19.31	1124.05	410	9.36
87.22	6.92	7.58	3.66	22.48	964.46	446	7.45
36.08	6.01	8.53	4.51	15.51	771.83	410	8.68
78.4	6.51	7.2	3.77	23.71	960.59	323	9.75
36.42	5.42	7.54	4.38	28.1	958.8	304	9.22
37.63	6.95	7.41	3.64	19.18	770	440	9.75
42.25	6.7	9.12	3.83	19.24	968.61	396	9
87.11	7.1	7.56	3.76	17.6	971.94	299	10.91
50.22	7.07	6.63	4.05	23.83	876.56	312	9.42
44.11	6.51	6.14	3.82	28.46	1132.22	363	10.35
40.65	7.14	8.51	4.57	20.34	1125.04	414	7
100.49	6.92	6.77	3.78	22.5	954.9	306	8.8
86.02	6.99	7.61	3.7	18.02	900.39	326	7
49.34	7.46	7.12	3.72	19.04	1126.31	447	9.21
43.51	6.17	8.16	4.24	17.75	901.29	356	7.03
60.55	7.26	7.33	3.78	22.1	746.41	307	9.32
31.18	6.66	7.19	4.95	26.75	1917.43	330	9.08
45.56	6.65	6.97	4.03	24.99	1925.41	311	10.31
115.07	7	7.63	3.47	23.32	1131.82	362	7.65
106.96	7.29	6.48	4.45	21.49	1120	340	9.85
64.66	6.91	8.57	3.86	19.08	987.15	382	7
29.16	7.3	8.15	3.38	18	918.95	319	8
40.86	6.48	8.21	3.95	17.5	1143.46	391	8.32
94.63	6.34	7.07	3.88	23.96	770	356	9.84
78.22	7.8	7.9	4.19	19.75	782.63	320	9.92
114.53	7.13	7.08	3.83	21.87	1997.5	338	8.47
39.15	7.22	7.03	4.52	20.69	810.72	352	9
43.55	6.06	8.47	4.26	19.22	759.12	316	7.18
39.6	6.85	7.76	4.44	16.4	1741.99	377	7
39.43	6.77	8.14	4.22	18.25	1027.7	332	9.17
44.67	7.35	7.36	3.66	19.76	973.96	415	7.15
109.61	7.81	8.26	3.79	19.29	1083.48	447	8.97
125.15	7.43	7.6	3.54	22.49	894.14	450	7.04
43.92	7.05	8.11	3.94	25.04	1240.76	398	9.49
40.03	7.15	7.21	4.47	19.99	915.23	440	8
49.71	7.25	7.47	3.57	17.64	1825.55	391	7.1
36.3	5.9	8.42	4.5	26.3	770	446	7
41.62	6.78	6.66	4.02	25.15	918.56	445	9
48.55	7.45	6.98	3.85	19.67	745.24	294	9.72
92.04	7.04	8.2	3.41	22.01	784.74	389	8.06
37.06	7.32	8.48	4.49	21.14	853.35	405	7
237.74	5.88	8.69	3.8	19.39	966.28	366	6.16
57.57	7.1	7.37	4.12	19.91	1709.39	294	7
38.21	6.5	6.14	3.87	27.63	966.29	406	9.43
105.57	7.18	6.32	4.47	21.91	1122.64	337	9.85
36.59	7.29	7.33	4.26	19.99	1728.52	348	9
47.18	6.87	8.16	3.87	21.48	1273.79	343	9
15.23	5.49	8.06	4.52	27.89	1143.9	409	9.06
38.55	7.25	7.22	4.23	20.22	984.23	346	8
207.81	7.04	7.92	3.34	22.14	1027.16	430	8.49
47.68	7.41	7.07	3.81	19.57	751.13	350	9.77
30.31	7.02	7.94	3.29	18.23	823.58	426	8
46.13	8.84	7.52	3.43	8.01	1125.76	450	9
110.61	7.24	6.43	4.48	21.7	949.04	296	9.71
39.38	6.6	8.28	3.79	18.87	1131.94	389	9
34.96	5.53	7.96	4.23	26.67	1002.77	417	8
102.1	7.21	6.51	4.35	21.82	1011.48	305	9.2
35.51	7.12	8.66	4.67	21.12	1213.15	320	7
39.5	6.63	8.78	4.08	17.5	765.14	433	8.14
81.01	6.68	7.52	4.07	22.61	966.17	385	9.95
36.55	7.01	8.83	4.66	20.78	885.66	416	8
39.44	7	7.47	4.48	18.1	1032.94	391	9.37
41.96	6.85	8.15	3.61	18.22	777.71	321	6.93
106.68	7	6.69	3.76	22.63	1143.71	370	8.5
111.65	7.24	8.43	3.5	21.35	1217.25	427	7.7
30.51	6.76	8.13	3.42	19.62	1133.87	445	7
47.29	6.96	8.42	3.84	20.4	820.72	443	9
39.99	6.77	7.54	4.18	18.12	1167.98	356	9.29
35.91	7.05	8.93	4.4	19.99	1138.86	286	8
47.54	7.33	7.74	3.73	14.56	955.68	290	8.84
49.4	7.37	7	4.22	19.18	761.02	443	8.63
35.83	5.16	8.04	4.65	27.47	764.45	344	9.09
33.88	6.26	8.3	4.05	23.51	1243.13	434	8.68
74.63	7.07	7.99	3.32	21.11	1027.95	344	8.97
43.43	6.72	8.84	4.01	19.98	1711.56	294	8.52
41.93	7.23	7.85	3.48	22.26	965.17	395	9.17
44.88	7.34	7.35	3.71	19.7	838.68	409	7.07
47.16	7.36	7.88	3.72	14.58	909.71	372	8.91
49.98	7.29	7.06	4.45	18.76	1135.61	423	8.1
45.4	6.73	7.51	3.86	23.59	1856.67	393	9
91.75	7.12	8.12	3.45	21.83	842.9	362	7.31
42.41	6.97	7.75	4.3	17.9	747.62	322	8.19
75.9	7.66	7.82	4.22	20.14	899.43	328	10.11
43.33	6.51	7.64	4.11	18.26	1136.48	300	8.04
97.52	7.36	7.97	3.44	21.83	741.75	347	6
39.4	6.96	7.62	4.39	17.15	1139.52	446	8.11
49.04	7.4	6.99	4.06	19.39	778.99	331	9.1
100.56	7.31	8.23	3.55	21.02	1124.44	440	8.35
75.43	7.8	7.87	4.22	19.8	764.18	381	10
42.54	6.03	8.03	4.25	17.71	1027.28	397	8.54
28.47	6.4	8.36	4.16	16.67	956.38	319	8
34.74	6.91	7.9	3.85	17.14	854.86	369	9.31
37.86	6.6	6.7	4.03	26.2	910.53	446	9.96
54.52	7.21	8.35	3.9	17.94	1223.34	388	7
45.41	7.29	8.34	3.3	20.17	891.59	308	9
39.54	6.88	7.72	4.42	16.64	1137.31	442	7.36
85.24	6.61	7.48	4.11	22.88	882.3	418	10.49
51.82	6.45	8.31	4.52	15.14	1141.46	445	10.48
180.19	7.31	8.04	3.62	20.47	750.61	445	9.49
29.53	6.66	7.11	4.96	26.9	859.68	414	9
35.99	7.55	7.89	2.7	19.42	951.38	436	5.59
17.87	5.25	8.28	4.45	26.9	950.39	291	7.95
41.32	6.88	8.12	3.33	18.05	1914.4	318	6.17
172.21	6.83	7.06	3.67	22.24	873.77	287	9.46
58.09	7.25	7.09	4.25	18.41	993.71	447	8
35.53	6.65	8.05	3.48	22.32	883.86	404	6.45
121.63	7.29	8.22	3.17	23.04	748.47	324	6.86
32.49	7.47	8.1	4.66	22.45	860.34	404	8.1
34.29	5.83	8.63	4.02	25.05	1126.73	341	9.64
38.42	6.86	7.4	4.52	22.21	1026.35	442	7
49.62	6.31	23.5	3.55	13.04	1140.27	308	7.82
42.93	7.23	8.6	4.37	19.89	1216.66	316	8
47.98	8.19	7.9	3.7	17.95	1046.9	287	9.85
49.55	7.7	6.92	3.55	12.93	781.08	397	7.84
42.62	6.29	8.48	4.14	17.5	892.07	392	7.44
43.54	5.49	7.04	4.38	27.07	952.33	303	7.97
48.12	7.2	8.9	3.69	18.63	1121.12	287	10.06
67.58	7.8	8.75	2.13	18.76	764.75	310	6.3
54.22	7.45	8.39	3.64	16.03	961.08	301	10
46.66	7.33	7.23	3.97	19.41	1745.2	381	7.4
38.09	6.97	7.47	4.28	21.46	876.9	292	7
38.83	6.27	8.04	2.79	18.08	774.72	432	8.23
39.06	7.22	7.03	4.51	20.66	1055.76	350	9
30.58	7.29	8.38	3.58	18.86	1137.25	421	8
46.44	7.04	7.92	4.56	18.05	1250.04	419	9.36
35.33	5.62	8.1	4.19	25.92	1242.8	406	8
45.6	7.28	7.37	3.26	19.59	766.21	415	6.21
45.86	7.26	7.4	3.59	19.16	1867.3	353	8.58
34.28	6.63	6.53	4.17	28.34	888.32	325	9.5
34.85	5.7	7.96	4.34	26.38	834.44	381	8
75.92	7.25	7.79	3.74	19.32	751.78	421	9.41
79.09	6.77	7.5	4.22	22.28	953.28	446	7
29.77	6.64	9.52	3.46	17.1	1266.13	448	8.21
85.24	7.12	7.72	3.66	17.73	1815.58	437	10.38
91.17	6.27	7.05	3.85	24.2	1896.66	382	10
36.45	7.46	7.32	2.53	19.38	881.96	450	9.09
39.5	6.63	9.78	4.11	17.5	1122.22	391	8.07
34.68	5.56	7.86	4.31	26.99	751.44	394	8
91.49	6.26	6.97	3.89	24.2	844.49	346	10
44.6	6.91	9.59	3.17	15.57	782.62	426	9.29
102.27	7.38	7.99	3.4	21.95	1139.64	290	6
34.58	5.76	8.05	4.06	27.36	788.11	445	10
48.02	7.33	7.14	4.17	19.2	903.36	364	7.65
43.41	6.96	7.99	3.35	17.85	800.45	302	6.25
41.03	7.26	7.14	4.23	20.37	854.86	387	7
36.99	6.32	8.05	4.42	24.42	1121.89	399	8.44
72.09	6.67	8.46	3.2	23.72	899.19	309	9.73
37.05	6.35	8.02	4.41	24.27	1860.29	448	8.56
92.62	6.96	6.62	3.81	22.56	134.65	25.21	9
